# Supplementary material for: The equilibrium between antagonistic signaling pathways determines the number of synapses in Drosophila
Source: PLoS One. 2017 Sep 11;12(9):e0184238. doi: 10.1371/journal.pone.0184238 (PMC5593197; doi:10.1371/journal.pone.0184238)
Supplement: S2 Table — (XLS) [file pone.0184238.s005.xls]

## Sheet: Hoja1
				Table S2
				Number of Synapses (Raw data)
Figure 1A				Figure 1B									Figure 1C								Figure 2A							Figure 2B								Figure 3A									Figure 3B
Control	Gbb↑	Gbb↓		Control	Gbb↓	Gbb↓↓	PI3K↑ Gbb↓	PI3K*↑	PI3K*↑ Gbb↓↓			Control	PI3K↑	PI3K↓	Wit↓↓	PI3K↑ Wit↓↓	Wit↑	PI3K↓Wit↑	PI3K*↑ Wit↓↓		Control	Ras↑	Ras ↑Wit↓	Ras ↓	Ras ↓Wit↑	Ras↑ Wit↑		Control	PI3K↑	PI3K↑ Ras↑	PI3K↑ Ras↓	myc-PI3K	myc-PI3K∆RBD	PI3K∆RBD Ras↓		Control	Hiw↑	Hiw↓	HiwΔE3	PI3K↑	PI3K↓	PI3K↓ Hiw↑	PI3K↑ Hiw↓		Control	Wnd↑	Hep↑	Bsk↑	Bsk↓
624	592	194		624	502	458	1037	580	463			794	1134	332	317	463	699	563	531		616	550	387	504	481	255		623	977	664	428	729	733	211		616	606	410	370	720	332	515	194		585	607	671	592	523
692	694	186		692	537	280	960	648	442			790	1125	320	423	460	776	382	699		507	612	406	455	369	484		391	969	593	459	864	829	316		507	642	474	348	656	320	474	352		410	801	623	720	585
625	649	647		625	399		773	880	378			859	925	303	335	480	896	678	714		616	565	437	297	448	345		515	1000	607	366	691	715	198		616	561	487	355	707	303	492	249		484	808	404	434	610
598	774	372		598	570		691	789	527			721	1082	290	319	574	839	611	626		504	778	353	487	803	447		643	1068	692	395	605	720	150		504	681	517	365	710	290	494	224		445	679	532	662	420
487	761	490		487	311		877	530	501			683	1284	389	392	278	1114	605	636		509	648	364	422	389	326		426	1079	758	496	805	707	214		509	729	501	360	748	389	504	176		477	788	711	501	542
639	697	640		639	550		926	772	368			758	1307	204	479	304	897	480	573		433	810	451	402	279	406		559	810	666	492	647	822	252		433	691	388	592	895	204	461	252		530	813	592	692	473
624	737	448		624	650			949				512	1022	300	356	310	886	549	619		621	818		554	565	505		687	1078	609	303	744	762	283		621	679	574	425	649	300	359	247		609	510	576	685	428
536	757	626		536	375			717				792		333			831	448	755		414	687		437	389			672		750	446		624			414	554	340	581	875	333	347	431		381	596	470	645	508
684	732			684	412			717				523					711	596			689	536		671	621			687					828			689	728	368	512			440	325		424	694	789	695
	778				520							795					500	493						493				658					652				762	413	565						523	533	484	830
	661																	741						487				798					655				733								526	657		724
	703																											658									710								416			819
																																													480			816
																																													515			888
																																													643			702
																																																768
Figure S1B			Figure S1C
Control	Cic↑		Control	Htl↓	Btl↓
624	342		532	719	723
692	260		329	969	799
625	210		545	672	713
598	193		591	781	867
487	102		669	714	575
639	211		663	724	571
624			536	726	716
536			322	706	765
684			420
			468
			313
			644
			630
[truncated: 48 more columns]
